# Supplementary material for: Spatial Distribution, Ecological Risk Assessment and Source Analysis of Heavy Metals Pollution in Urban Lake Sediments of Huaihe River Basin
Source: Int J Environ Res Public Health. 2022 Nov 8;19(22):14653. doi: 10.3390/ijerph192214653 (PMC9690674; doi:10.3390/ijerph192214653)
Supplement: Supplementary file 1 [file ijerph-19-14653-s001.zip]

Archive with 1 entries (1 files):
- ijerph-1987323-supplementary.pdf
